# Supplementary material for: Validation of European Society of Cardiology pre-test probabilities for obstructive coronary artery disease in suspected stable angina
Source: Eur Heart J Qual Care Clin Outcomes. 2020 Jan 24;6(4):293–300. doi: 10.1093/ehjqcco/qcaa006 (PMC7590886; doi:10.1093/ehjqcco/qcaa006)
Supplement: qcaa006_supplementary_data [file qcaa006_supplementary_data.zip]

Archive with 4 entries (4 files):
- supp_fig_2.tiff
- supp_fig_3.tiff
- supp_tables.docx
- supp_fig_1.tiff
